# Supplementary material for: Risk of Major Cardiovascular Disease after Exposure to Contrast Media: A Nationwide Population-Based Cohort Study on Dialysis Patients
Source: Metabolites. 2023 Feb 13;13(2):266. doi: 10.3390/metabo13020266 (PMC9959650; doi:10.3390/metabo13020266)
Supplement: Supplementary file 1 [file metabolites-13-00266-s001.zip]

Archive with 1 entries (1 files):
- metabolites-2098632-supplementary.pdf
